# Supplementary material for: Evaluation of Lateral Ear Canal Ablation (LECA) as a Surgical Treatment Option for External Ear Canal Disease in Lop-Eared Pet Rabbits (Oryctolagus cuniculus)
Source: Animals (Basel). 2025 Apr 16;15(8):1142. doi: 10.3390/ani15081142 (PMC12024415; doi:10.3390/ani15081142)
Supplement: Supplementary file 1 [file animals-15-01142-s001.zip]

Archive with 1 entries (1 files):
- animals-3524464-supplementary.pdf
